# Supplementary material for: The efficacy and safety of pinocembrin in a sheep model of bleomycin-induced pulmonary fibrosis
Source: PLoS One. 2021 Dec 2;16(12):e0260719. doi: 10.1371/journal.pone.0260719 (PMC8638960; doi:10.1371/journal.pone.0260719)
Supplement: S1 Data — (XLSX) [file pone.0260719.s003.xlsx]

## Sheet: Lung Compliance
Lung Compliance
CONTROL	CONTROL	CONTROL	CONTROL			BLM	BLM	BLM			BLM PIN	BLM PIN	BLM PIN
	BASELINE	WEEK 11	CHANGE FROM BASELINE			BASELINE	WEEK 11	CHANGE FROM BASELINE			BASELINE	WEEK 11	CHANGE FROM BASELINE
2254 RM	1.001	1.7355	0.7355		2254 RC	0.737	0.493	-0.507		2254 LC	0.642	0.624	-0.376
2287 RM	0.849	1.795	0.795		2287 RC	1.182	1.068	0.068		2287 LC	1.236	1.006	0.006
3184 RM	0.408	0.932	-0.068		3184 RC	1.401	0.348	-0.652		3184 LC	1.022	0.763	-0.237
3311 RM	0.648	1.092	0.092		3311 RC	1.363	0.429	-0.571		3311 LC	0.996	0.718	-0.282
0833 RM	0.929	0.592	-0.408		0833 RC	0.713	0.585	-0.415		0833 LC	0.4	0.959	-0.041
0469 RM	0.298	0.374	-0.626		0469 LC	0.395	0.15	-0.85		0469 RC	0.392	1.017	0.017
0529 RM	0.625	1.807	0.807		0529 LC	1.936	0.661	-0.339		0529 RC	0.774	0.976	-0.024
3246 RM	0.429	1.263	0.263		3246 LC	0.65	0.402	-0.598		3246 RC	0.898	0.486	-0.514
0880 RM	0.383	1.046	0.046		0880 LC	0.909	0.589	-0.411		0880 RC	1.288	1.356	0.356
0832 RM	0.795	1.246	0.246		0832 LC	0.658	0.514	-0.486		0832 RC	1.364	0.504	-0.496

## Sheet: % Neutrophils and % infl cells
% Neutrophils and % inflammatory cells
	NT CONTROL	NT CONTROL		BLM	BLM	BLM		BLM+PIN	BLM+PIN	BLM+PIN
	% neutrophils	% inflammatory cells			% neutrophils	% inflammatory cells			% neutrophils	% inflammatory cells
2254 RM				2254 RC	5.02513	18.0905		2254 LC	0.5	7.5
2287 RM	0.5	4		2287 RC	7	18		2287 LC	0.487805	8.29268
3184 RM	1	3.5		3184 RC	4.0201	8.54271		3184 LC	2	3.5
3311 RM	0.49505	5.44554		3311 RC	7.46269	13.9303		3311 LC	2	9
0833 RM	1.49254	15.9204		0833 RC	22	28.5		0833 LC	21.4592	23.6052
0469 RM	0.970874	7.76699		0469 LC	6	13.5		0469 RC	1.47783	11.33
0529 RM	0.49505	9.90099		0529 LC	7.5	12.5		0529 RC	0.497512	5.47264
3246 RM	1	3		3246 LC	2.45098	15.1961		3246 RC	0.526316	3.15789
0880 RM	0.5	2.5		0880 LC	3.38164	7.24638		0880 RC	2.48756	7.46269
0832 RM	1.5	9.5		0832 LC	9.50226	24.4344		0832 RC	5.36585	12.6829

## Sheet: CD4+
CD4 + cells
CONTROL	CONTROL		BLM	BLM		BLM PIN	BLM PIN
2254RM	4		2254RC	34		2254LC	33.3
2287RM	6.2		2287RC	52.2		2287LC	38.3
3184RM	4.3		3184RC	31		3184LC	29.5
3311RM	6.6		3311RC	55.8		3311LC	42.9
0833RM	3.3		0833RC	90.8		0833LC	55.7
0469RM	8.4		0469LC	54.5		0469RC	42.4
0529RM	2.2		0529LC	63.6		0529RC	59.3
3246RM	7.5		3246RC	47.9		0880RC	34.9
0880RM	6.7		0880LC	46.6		0880RC	42.9
0832RM	11.4		0832LC	101.4		0832RC	83.5

## Sheet: CD8+
CD8 + cells
CONTROL	CONTROL		BLM	BLM		BLM PIN	BLM PIN
2254RM	2.5		2254RC	26.9		2254LC	7.8
2287RM	3.3		2287RC	39.2		2287LC	10.9
3184RM	4.7		3184RC	28.5		3184LC	9.8
3311RM	2.1		3311RC	26.7		3311LC	6.2
0833RM	3.9		0833RC	35.3		0833LC	13.9
0469RM	3.6		0469LC	31.2		0469RC	15.8
0529RM	1.4		0529LC	58.7		0529RC	14.8
3246RM	1.5		3246LC	26.9		3246RC	13.2
0880RM	2.5		0880LC	24.6		0880RC	16.9
0832RM	12.7		0832LC	58.3		0832RC	19.8

## Sheet: Pathology
Saline control RM								BLM+PIN					BLM
		inflammation	fibrosis	0verall Pathology				inflammation	fibrosis	0verall Pathology			inflammation	fibrosis	0verall Pathology
							BLM+PIN					BLM
1	2254RM	0.4	0	0.4			2254LC	1.5	5.2	6.7		2254RC	12	7.8	19.8
2	2287RM	1	0	1			2287LC	1.5	5.2	6.7		2287RC	4.5	6.5	11
3	3184RM	0.1	0	0.1			3184LC	3	9.1	12.1		3184RC	7.5	6.5	14
4	3311RM	0.4	0	0.4			3311LC	3	3.9	6.9		3311RC	4.5	5.2	9.7
5	0833RM	0.2	0	0.2			0833LC	3.75	10.4	14.15		0833RC	4.5	6.5	11
6	0469RM	0.26	0	0.26			0469RC	3	2.6	5.6		0469LC	4.5	3.9	8.4
7	0529RM	0.2	0	0.2			0529LC2	6	3.9	9.9		0529LC5	4.5	6.5	11
8	3246RM	0.1	0	0.1			3246RC	3	2.6	5.6		3246LC	4.5	3.9	8.4
9	0880RM	0.2	0	0.2			0880RC	1.5	3.9	5.4		0880LC	4.5	5.2	9.7
10	0832RM	0.2	0	0.2			0832RC	4.5	3.9	8.4		0832LC	4.5	5.2	9.7

## Sheet: Hydroxy proline assay
Hydroxy proline assay
CONTROL			BLM			BLM PIN
2254 RM	3.57065		2254 RC	4.20118		2254 LC	4.4304
2287 RM	5.06691		2287 RC	6.23933		2287 LC	3.9156
3184 RM	4.76176		3184 RC	6.8458		3184 LC	5.81426
3311 RM	3.0261		3311 RC	4.4844		3311 LC	5.74357
0833 RM	4.56361		0833 RC	5.08798		0833 LC	5.86754
0469 RM	4.97201		0469 LC	4.11918		0469 RC	5.30339
0529 RM	3.5345		0529 LC	5.65806		0529 RC	4.63904
3246 RM	3.3676		3246 LC	6.15801		3246 RC	6.94588
0880 RM	3.82879		0880 LC	4.93038		0880 RC	5.79345
0832 RM	3.24317		0832 LC	4.67568		0832 RC	4.89676

## Sheet: Percent blue staining
Percent blue staining
Control	Control		BLM	BLM		BLM + PIN	BLM + PIN
2254RM	2.02313		2254RC	9.8908		2254LC	4.62384
2287RM	2.78624		2287RC	6.22318		2287LC	5.49373
3184RM	1.65757		3184RC	4.77447		3184LC	2.09207
3311RM	1.59236		3311RC	4.9834		3311LC	4.38481
0833RM	1.93514		0833RC	5.48199		0833LC	6.41892
0469RM	3.13531		0469LC	6.2126		0469RC	3.51909
0529RM	2.18613		0529LC5	3.92199		0529LC2	3.9175
3246RM	0.95661		3246LC	7.44981		3246RC	4.00034
0880RM	0.835595		0880LC	7.95721		0880RC	3.74305
0832RM	0.817546		0832LC	6.28457		0832RC	5.16618
